# Supplementary material for: First Report of Haplosporidium edule Infection in the Olive-Green Cockle (Cerastoderma glaucum) from the Northern Adriatic Sea: Expanding Host Range and Geographic Distribution
Source: Pathogens. 2026 Apr 10;15(4):415. doi: 10.3390/pathogens15040415 (PMC13119199; doi:10.3390/pathogens15040415)
Supplement: Supplementary file 1 [file pathogens-15-00415-s001.zip]

Archive with 1 entries (1 files):
- pathogens-4225404-supplementary.pdf
